# Supplementary material for: Principles of dengue virus evolvability derived from genotype-fitness maps in human and mosquito cells
Source: eLife. 2021 Jan 25;10:e61921. doi: 10.7554/eLife.61921 (PMC7880689; doi:10.7554/eLife.61921)
Supplement: Supplementary file 1. [file elife-61921-supp1.csv.zip]

Archive with 2 entries (2 files):
- SupplementaryFile_1.csv
- __MACOSX/._SupplementaryFile_1.csv
